# Supplementary material for: Identification of a fungal antibacterial endopeptidase that cleaves peptidoglycan
Source: EMBO Rep. 2025 Jul 4;26(15):3889–916. doi: 10.1038/s44319-025-00508-3 (PMC12332128; doi:10.1038/s44319-025-00508-3)
Supplement: Supplementary file 4 — Movie EV2 [file 44319_2025_508_MOESM4_ESM.zip]

Archive with 3 entries (2 files):
- EMBOR-2024-60365V1_MovieEV2/
- EMBOR-2024-60365V1_MovieEV2/EMBOR-2024-60365V1_MovieEV2.avi
- EMBOR-2024-60365V1_MovieEV2/README_Movie EV2.txt
