# Supplementary material for: Identification of a fungal antibacterial endopeptidase that cleaves peptidoglycan
Source: EMBO Rep. 2025 Jul 4;26(15):3889–916. doi: 10.1038/s44319-025-00508-3 (PMC12332128; doi:10.1038/s44319-025-00508-3)
Supplement: Supplementary file 4 — Movie EV2 [file 44319_2025_508_MOESM4_ESM.zip › EMBOR-2024-60365V1_MovieEV2/README_Movie EV2.txt]

Movie EV2 - Only mild decrease of GFP signal during a time course of 5 hours after the addition of PBS to bacterial suspension in 50 mM Tris buffer (pH 8).
A GFP-expressing S. aureus strain was diluted to the optical density of 1.0 at 600nm. 100 µl of the suspension was transferred into single wells of a flat-bottom 96-well microplate (Greiner). After the addition of 5 µl PBS, the plate was transferred to an automated live cell imaging microscope and incubated at 37°C and 5% CO2. Images were taken every 10 minutes over a time course of 5 hours.
One of two biological replicates, each performed in technical duplicates.
