# Supplementary material for: Identification of a fungal antibacterial endopeptidase that cleaves peptidoglycan
Source: EMBO Rep. 2025 Jul 4;26(15):3889–916. doi: 10.1038/s44319-025-00508-3 (PMC12332128; doi:10.1038/s44319-025-00508-3)
Supplement: Supplementary file 6 — Source data Fig. 2 [file 44319_2025_508_MOESM6_ESM.zip]

Archive with 7 entries (6 files):
- EMBOR-2024-60365V2__SourceDataForFigure 2B/
- EMBOR-2024-60365V2__SourceDataForFigure 2B/B subtilis_lytic gel_170816.tif
- EMBOR-2024-60365V2__SourceDataForFigure 2B/B subtilis_lytic gel_170904.tif
- EMBOR-2024-60365V2__SourceDataForFigure 2B/B subtilis_lytic gel_180719.tif
- EMBOR-2024-60365V2__SourceDataForFigure 2B/S aureus_lytic gel_170816.tif
- EMBOR-2024-60365V2__SourceDataForFigure 2B/S aureus_lytic gel_170904.tif
- EMBOR-2024-60365V2__SourceDataForFigure 2B/S aureus_lytic gel_180719.tif
