# Supplementary material for: Identification of a fungal antibacterial endopeptidase that cleaves peptidoglycan
Source: EMBO Rep. 2025 Jul 4;26(15):3889–916. doi: 10.1038/s44319-025-00508-3 (PMC12332128; doi:10.1038/s44319-025-00508-3)
Supplement: Supplementary file 7 — Source data Fig. 3 [file 44319_2025_508_MOESM7_ESM.zip]

Archive with 5 entries (4 files):
- EMBOR-2024-60365V3__SourceDataForFigure 3/
- EMBOR-2024-60365V3__SourceDataForFigure 3/EMBOR-2024-60365V2__SourceDataForFigure3A.xlsx
- EMBOR-2024-60365V3__SourceDataForFigure 3/EMBOR-2024-60365V2__SourceDataForFigure3B.xlsx
- EMBOR-2024-60365V3__SourceDataForFigure 3/EMBOR-2024-60365V2__SourceDataForFigure3C.xlsx
- EMBOR-2024-60365V3__SourceDataForFigure 3/EMBOR-2024-60365V2__SourceDataForFigure3D.xlsx
