# Supplementary material for: Identification of a fungal antibacterial endopeptidase that cleaves peptidoglycan
Source: EMBO Rep. 2025 Jul 4;26(15):3889–916. doi: 10.1038/s44319-025-00508-3 (PMC12332128; doi:10.1038/s44319-025-00508-3)
Supplement: Supplementary file 7 — Source data Fig. 3 [file 44319_2025_508_MOESM7_ESM.zip › EMBOR-2024-60365V3__SourceDataForFigure 3/EMBOR-2024-60365V2__SourceDataForFigure3A.xlsx]

## Sheet: data description
Figure 3A data description
The optical density (600 nm) after addition of recombinant CwhA (16 - 200 µg/ml) to S. aureus strain Newman suspensions in 50 mM Tris buffer (pH 8) was measured every 10 min for 120 min. The OD at 0 min was set to 100%; one of two experiments, the results of the second experiment is presented in Figure EV1B.

## Sheet: data
	recombinant CwhA
Time point [min]	200 ug/ml	100 ug/ml	50 ug/ml	25 ug/ml	16 ug/ml	PBS
0	100	100	100	100	100	100
10	90	90	92	94	97	99
20	83	84	88	91	94	99
30	78	79	83	87	91	97
40	73	74	79	83	87	96
50	69	70	75	79	85	95
60	65	66	71	75	82	94
70	62	62	67	72	79	93
80	59	59	63	68	77	92
90	57	57	60	64	74	91
100	54	55	56	61	72	90
110	53	53	54	58	69	90
120	52	51	52	55	67	89
