# Supplementary material for: Identification of a fungal antibacterial endopeptidase that cleaves peptidoglycan
Source: EMBO Rep. 2025 Jul 4;26(15):3889–916. doi: 10.1038/s44319-025-00508-3 (PMC12332128; doi:10.1038/s44319-025-00508-3)
Supplement: Supplementary file 7 — Source data Fig. 3 [file 44319_2025_508_MOESM7_ESM.zip › EMBOR-2024-60365V3__SourceDataForFigure 3/EMBOR-2024-60365V2__SourceDataForFigure3B.xlsx]

## Sheet: data description
Figure 3B data description
The colony forming units (CFU) of S. aureus were determined at the indicated time points after addition of PBS, 100 µg/ml CwhA or 100 µg/ml lysozyme. Three independent experiments, data for each experiment is presented side-by-side for each experimental condition.

## Sheet: data
	PBS			Lysozym			CwhA
Time [min]	Exp1	Exp2	Exp3	Exp1	Exp2	Exp3	Exp1	Exp2	Exp3
0	100	100	100	100	100	100	100	100	100
15	70.4225	100.269	72.27	65.9664	98.544	50.97	69.6275	68.021	45.45
30	58.3099	89.346	80	56.3025	61.068	58.53	97.9943	19.397	10.43
60	67.0423	89.705	78.13	77.0308	61.359	39.96	25.6447	1.162	0.27
90	92.5352	105.372	35.2	50	43.689	13.39	11.7479	0	0.27
120		95.971	69.6		72.621	23.54		0	0
