# Supplementary material for: Identification of a fungal antibacterial endopeptidase that cleaves peptidoglycan
Source: EMBO Rep. 2025 Jul 4;26(15):3889–916. doi: 10.1038/s44319-025-00508-3 (PMC12332128; doi:10.1038/s44319-025-00508-3)
Supplement: Supplementary file 7 — Source data Fig. 3 [file 44319_2025_508_MOESM7_ESM.zip › EMBOR-2024-60365V3__SourceDataForFigure 3/EMBOR-2024-60365V2__SourceDataForFigure3C.xlsx]

## Sheet: data description
Figure 3C data description
The optical density (600 nm) after addition of 100 µg/ml recombinant CwhA to S. aureus strain Newman and two MRSA strains in 50 mM Tris buffer (pH 8) was measured every 10 min for 120 min. The OD at 0 min was set to 100%; data from three independent experiments are shown side-by-side for each treatment.

## Sheet: data
Time point [min]	S. aureus Newman PBS			MRSA 124 722 PBS			MRSA 295 181 PBS			S. aureus Newman CwhA			MRSA 124 722 CwhA			MRSA 295 181 CwhA
0	100	100	100	100	100	100	100	100	100	100	100	100	100	100	100	100	100	100
10	99.2573	99	100	99	99	100	101	101	100	96.6335	97	100	100	100	100	104	104	100
20	97.0482	97	100	99	99	102	102	102	100	91.8371	92	103	96	96	102	102	102	103
30	96.3816	96	100	98	98	103	101	101	100	87.8552	88	106	89	89	99	96	96	107
40	96.0579	96	99	97	97	102	100	100	100	84.9955	85	104	84	84	95	89	89	107
50	95.7341	96	98	96	96	101	99	99	99	82.8235	83	101	80	80	91	84	84	106
60	95.1057	95	97	96	96	100	98	98	98	80.9774	81	97	77	77	86	80	80	102
70	95.6389	96	96	96	96	99	97	97	96	79.1855	79	91	74	74	82	78	78	97
80	95.0486	95	95	95	95	97	97	97	94	77.6833	78	87	72	72	78	76	76	91
90	94.4201	94	94	95	95	96	96	96	93	77.1584	77	83	71	71	75	74	74	87
100	95.22	95	93	94	94	94	95	95	92	75.4208	75	80	70	69	73	72	72	84
110	93.8488	94	92	93	93	93	94	94	90	75.0226	75	78	68	68	71	71	71	81
120	93.7536	94	91	92	92	92	95	95	89	74.0633	74	76	67	67	70	70	70	79
