# Supplementary material for: Identification of a fungal antibacterial endopeptidase that cleaves peptidoglycan
Source: EMBO Rep. 2025 Jul 4;26(15):3889–916. doi: 10.1038/s44319-025-00508-3 (PMC12332128; doi:10.1038/s44319-025-00508-3)
Supplement: Supplementary file 7 — Source data Fig. 3 [file 44319_2025_508_MOESM7_ESM.zip › EMBOR-2024-60365V3__SourceDataForFigure 3/EMBOR-2024-60365V2__SourceDataForFigure3D.xlsx]

## Sheet: data description
Figure 3D data description
GFP-signal of a GFP-expressing S. aureus strain after treatment with CwhA. Bovine serum albumin (BSA) and PBS were used as controls. One of two experiments, the data of the second experiment is presented in Figure EV1C.

## Sheet: data
Time [min]	PBS	CwhA (200 µg/ml)	CwhA (16 µg/ml)	BSA (200 µg/ml)	BSA (16 µg/ml)
0	100	100	100	100	100
10	85.4593	67.4455	109.259	82.1319	91.0061
20	81.6388	62.8538	115.724	91.0899	95.3478
30	82.6308	63.7554	105.018	92.7316	98.4603
40	83.1397	54.9452	109.353	91.2612	99.6597
50	85.6658	46.9419	104.703	88.7228	101.583
60	87.0745	43.0441	98.8879	86.4037	104.86
70	85.0795	41.9954	90.0241	86.8579	106.83
80	83.7224	38.0819	84.7983	85.2042	109.413
90	85.5183	35.9187	79.3314	87.7426	110.501
100	87.8858	33.1669	75.5326	87.8741	111.052
110	89.3572	30.6016	73.8577	88.2766	110.164
120	89.0475	27.8918	69.4024	90.6276	111.981
130	89.4568	25.8969	65.9654	92.2415	112.774
140	89.0143	24.199	62.1265	93.5684	114.763
150	88.9737	22.5537	59.6878	96.577	115.817
160	89.0548	21.342	56.76	98.94	116.617
170	87.6498	19.7966	54.6831	102.088	116.924
180	87.3917	18.3641	51.494	104.846	118.259
190	84.6333	17.4942	50.5695	106.487	117.641
200	83.7666	16.2194	47.2531	107.233	116.138
210	80.9013	14.9184	45.2968	110.325	117.132
220	81.2442	14.0589	43.7626	110.942	117.228
230	82.6714	12.9471	42.3221	110.699	116.844
240	83.6191	12.1639	41.5919	111.931	117.35
250	85.1495	11.0889	38.979	112.827	117.763
260	86.4624	10.2636	36.815	114.027	118.407
270	86.455	9.80629	36.0244	116.657	120.284
280	86.6762	9.13607	35.0462	117.553	120.555
290	85.9424	8.3318	32.7616	117.605	121.497
