# Supplementary material for: Identification of a fungal antibacterial endopeptidase that cleaves peptidoglycan
Source: EMBO Rep. 2025 Jul 4;26(15):3889–916. doi: 10.1038/s44319-025-00508-3 (PMC12332128; doi:10.1038/s44319-025-00508-3)
Supplement: Supplementary file 8 — Source data Fig. 4 [file 44319_2025_508_MOESM8_ESM.zip › EMBOR-2024-60365V3__SourceDataForFigure 4/EMBOR-2024-60365V2__SourceDataForFigure4A.xlsx]

## Sheet: data description
Figure 4A data description
Expression of cwhA determined by quantitative RT-PCR of Aspergillus fumigatus. Relative expression of cwhA was determined by the 2-ΔΔCt method with cox5 and act1 as housekeeping genes; expression in A. fumigatus CEA17 ΔakuBKU80 (WT) was set to 1. Data from three independent experiments.

## Sheet: data
		WT	ΔcwhA	PgdpA::cwhA
	Exp. 1	1	0.05	20
	Exp. 2	1	0.08	59
	Exp. 3	1	0.05	100
