# Supplementary material for: Identification of a fungal antibacterial endopeptidase that cleaves peptidoglycan
Source: EMBO Rep. 2025 Jul 4;26(15):3889–916. doi: 10.1038/s44319-025-00508-3 (PMC12332128; doi:10.1038/s44319-025-00508-3)
Supplement: Supplementary file 8 — Source data Fig. 4 [file 44319_2025_508_MOESM8_ESM.zip › EMBOR-2024-60365V3__SourceDataForFigure 4/EMBOR-2024-60365V2__SourceDataForFigure4C.xlsx]

## Sheet: data description
Figure 4C data description
Survival of S. aureus after 24 h co-incubation in Tris-Buffer with A. fumigatus CEA17 ΔakuBKU80 as wild type and its isogenic cwhA mutants. Colony forming units (CFU) of S. aureus were determined at 0 h and 24 h; data from four independent experiments.

## Sheet: data
		WT		ΔcwhA		PgdpA::cwhA
		0 h	24 h	48 h	72 h	96 h	120 h
	Exp. 1	215000000	190500000	215000000	204000000	215000000	9550000
	Exp. 2	272000000	22800000	272000000	18800000	272000000	400000
	Exp. 3	241000000	200000000	241000000	179000000	241000000	87000
	Exp. 4	57300000	135000000	56000000	141000000	109400000	172000
