# Supplementary material for: Identification of a fungal antibacterial endopeptidase that cleaves peptidoglycan
Source: EMBO Rep. 2025 Jul 4;26(15):3889–916. doi: 10.1038/s44319-025-00508-3 (PMC12332128; doi:10.1038/s44319-025-00508-3)
Supplement: Supplementary file 9 — Source data Fig. 5 [file 44319_2025_508_MOESM9_ESM.zip › EMBOR-2024-60365V3__SourceDataForFigure 5/EMBOR-2024-60365V2__SourceDataForFigure5A.xls]

## Sheet: data description
Figure 5A data description
A549 cells were infected with conidia for 9 h at 20% oxygen before washing with fresh media (24 h time point only) and placing the plates at either 20 % or 0.2 % oxygen for the indicated duration. cwhA expression was determined by qRT-PCR using RNA isolated from A. fumigatus mycelia. Data was normalized to A. fumigatus mycelia cultured at 20 % oxygen in the absence of host cells (control).

## Sheet: data
	21% O2		0.2% O2
control	6 h	24 h	6 h	24 h
1		9.8199		1.0345
1	0.6978	7.1426	1.4326	1.2505
1	0.2575	2.3516	1.4839	1.1911
1	0.3373	1.8935	1.1433	1.2799
