# Supplementary material for: Identification of a fungal antibacterial endopeptidase that cleaves peptidoglycan
Source: EMBO Rep. 2025 Jul 4;26(15):3889–916. doi: 10.1038/s44319-025-00508-3 (PMC12332128; doi:10.1038/s44319-025-00508-3)
Supplement: Supplementary file 9 — Source data Fig. 5 [file 44319_2025_508_MOESM9_ESM.zip › EMBOR-2024-60365V3__SourceDataForFigure 5/EMBOR-2024-60365V2__SourceDataForFigure5B.xls]

## Sheet: data description
Figure 5B data description
Mycelia were exposed for 4 h to fresh cell culture media (control), supernatants of uninfected A549 cells (SN uninfected cells), supernatants of A549 cells infected with A. fumigatus (SN infected cells), cell culture media supplemented with lysed A549 cells (cell lysate) or H2O (H2O control), or supernatants of uninfected A549 cells supplemented with cell lysate (SN uninfected cells + cell lysate…

## Sheet: data
control	SN uninfected cells	SN infected cells	H2O control	cell lysate	SN uninfected cells + cell lysate
1.035	0.966	2.012	0.948	0.927	0.677
0.954	0.947	1.844	0.907	0.913	0.714
1.014	1.012	1.962	0.917	0.862	0.67
