# Supplementary material for: Identification of a fungal antibacterial endopeptidase that cleaves peptidoglycan
Source: EMBO Rep. 2025 Jul 4;26(15):3889–916. doi: 10.1038/s44319-025-00508-3 (PMC12332128; doi:10.1038/s44319-025-00508-3)
Supplement: Supplementary file 9 — Source data Fig. 5 [file 44319_2025_508_MOESM9_ESM.zip › EMBOR-2024-60365V3__SourceDataForFigure 5/EMBOR-2024-60365V2__SourceDataForFigure5C.xls]

## Sheet: data description
Figure 5C data description
A. fumigatus was co-cultured in DMEM with B. subtilis, S. pneumoniae, K. pneumoniae and S. aureus, respectively, for 4 h. cwhA expression was determined by qRT-PCR using RNA isolated from A. fumigatus mycelia. Data was normalized to A. fumigatus mycelia cultured without bacteria (control).

## Sheet: data
control	B. subtilis	S. pneumoniae	K. pneumoniae	S. aureus
1	8.70355	1.17053	2.82881	4.12829
1	1.60062	0.501117	0.365277	4.75965
1	8.90648	1.13842	0.318524	4.77
