# Supplementary material for: Identification of a fungal antibacterial endopeptidase that cleaves peptidoglycan
Source: EMBO Rep. 2025 Jul 4;26(15):3889–916. doi: 10.1038/s44319-025-00508-3 (PMC12332128; doi:10.1038/s44319-025-00508-3)
Supplement: Supplementary file 9 — Source data Fig. 5 [file 44319_2025_508_MOESM9_ESM.zip › EMBOR-2024-60365V3__SourceDataForFigure 5/EMBOR-2024-60365V2__SourceDataForFigure5D.xls]

## Sheet: data description
Figure 5D data description
Mycelia were cultured in DMEM for 4 h in the presence of living or heat- killed S. aureus (Newman). Data was normalized to the control (culture without bacteria).

## Sheet: data
alive	heat-killed
2.77	0.33
1.82	0.4
4.77	0.82
