# Supplementary material for: Identification of a fungal antibacterial endopeptidase that cleaves peptidoglycan
Source: EMBO Rep. 2025 Jul 4;26(15):3889–916. doi: 10.1038/s44319-025-00508-3 (PMC12332128; doi:10.1038/s44319-025-00508-3)
Supplement: Supplementary file 10 — Source data Fig. 6 [file 44319_2025_508_MOESM10_ESM.zip]

Archive with 6 entries (5 files):
- EMBOR-2024-60365V3__SourceDataForFigure 6/
- EMBOR-2024-60365V3__SourceDataForFigure 6/EMBOR-2024-60365V2__SourceDataForFigure6A.xls
- EMBOR-2024-60365V3__SourceDataForFigure 6/EMBOR-2024-60365V2__SourceDataForFigure6B.xls
- EMBOR-2024-60365V3__SourceDataForFigure 6/EMBOR-2024-60365V2__SourceDataForFigure6C.tif
- EMBOR-2024-60365V3__SourceDataForFigure 6/EMBOR-2024-60365V2__SourceDataForFigure6D.xls
- EMBOR-2024-60365V3__SourceDataForFigure 6/Figure6C_original_CROP.jpg
