# Supplementary material for: Identification of a fungal antibacterial endopeptidase that cleaves peptidoglycan
Source: EMBO Rep. 2025 Jul 4;26(15):3889–916. doi: 10.1038/s44319-025-00508-3 (PMC12332128; doi:10.1038/s44319-025-00508-3)
Supplement: Supplementary file 10 — Source data Fig. 6 [file 44319_2025_508_MOESM10_ESM.zip › EMBOR-2024-60365V3__SourceDataForFigure 6/EMBOR-2024-60365V2__SourceDataForFigure6A.xls]

## Sheet: data description
Figure 6A data description
Cell numbers of Dictyostelium discoideum in HL5 media following different incubation times with 130 µg/ml CwhA or PBS. Data from three individual experiments in side-by-side columns per treatment.

## Sheet: data
Time [h]	CwhA			PBS
1.5	9.07	8.92	9.27	7.81	7.96	8.43
4	18.3	17.7	18.1	15.5	16.4	15.6
26	122	123	116	134	131	145
