# Supplementary material for: Identification of a fungal antibacterial endopeptidase that cleaves peptidoglycan
Source: EMBO Rep. 2025 Jul 4;26(15):3889–916. doi: 10.1038/s44319-025-00508-3 (PMC12332128; doi:10.1038/s44319-025-00508-3)
Supplement: Supplementary file 10 — Source data Fig. 6 [file 44319_2025_508_MOESM10_ESM.zip › EMBOR-2024-60365V3__SourceDataForFigure 6/EMBOR-2024-60365V2__SourceDataForFigure6B.xls]

## Sheet: data description
Figure 6B data description
Cell damage determined by lactate dehydrogenase (LDH) release of murine alveolar macrophages (MH-S) and human pulmonary epithelial cells (A549) after treatment with CwhA (3.1 – 25 µg/ml). Absorbance data from two independent experiments.

## Sheet: data
treatment	24h MH-1 cells		24h A549 cells
positive control (Triton lysis)	3.52683	3.58367	3.15	2.8763
negative control (PBS)	0.338	0.436	0.11	0.0725667
25 ug/ml CwhA	0.2924	0.31	0.17	0.0806667
12.5 ug/ml CwhA	0.222367	0.265133	0.1	0.0708333
6.3 ug/ml CwhA	0.189667	0.3559	0.08	0.0811667
3.1 ug/ml CwhA	0.244733	0.4682	0.09	0.207133
