# Supplementary material for: Identification of a fungal antibacterial endopeptidase that cleaves peptidoglycan
Source: EMBO Rep. 2025 Jul 4;26(15):3889–916. doi: 10.1038/s44319-025-00508-3 (PMC12332128; doi:10.1038/s44319-025-00508-3)
Supplement: Supplementary file 10 — Source data Fig. 6 [file 44319_2025_508_MOESM10_ESM.zip › EMBOR-2024-60365V3__SourceDataForFigure 6/EMBOR-2024-60365V2__SourceDataForFigure6D.xls]

## Sheet: data description
Figure 6D data description
A. fumigatus spores (1 x 102/ml to 5 x 104/ml) were inoculated in AMM supplemented with PBS, CwhA or Bovine serum albumine (BSA) at 0.4 and 0.1 mg/ml and incubated at 37°C for 48h for adherent growth. Data from two independent experiments.

## Sheet: data
	PBS	PBS	CwhA	CwhA	BSA	BSA
1 x 102	0.5134	0.18545	0.2099	0.05855	0.11395	0.05325
5 x 102	0.57775	0.5408	0.99935	0.475	0.8923	0.08585
1 x 103	1.0984	0.9949	1.34195	1.2771	0.89485	0.22575
5 x 103	1.24535	0.8466	1.4286	1.3468	2.5382	1.2969
1 x 104	1.89265	1.3936	1.96615	1.301	1.9268	0.8639
5 x 104	0.94715	1.00635	1.407	2.09535	1.3599	2.18765
