# Supplementary material for: Identification of a fungal antibacterial endopeptidase that cleaves peptidoglycan
Source: EMBO Rep. 2025 Jul 4;26(15):3889–916. doi: 10.1038/s44319-025-00508-3 (PMC12332128; doi:10.1038/s44319-025-00508-3)
Supplement: Supplementary file 11 — Source data Fig. 8 [file 44319_2025_508_MOESM11_ESM.zip › EMBOR-2024-60365V3__SourceDataForFigure 8/EMBOR-2024-60365V2__SourceDataForFigure8A.xls]

## Sheet: data description
Figure 8A data description
Aspergillus-MDP- induced TNF-α levels [pg/ml] in culture supernatants of PMBCs (5x 105) of healthy volunteers (n=6).

## Sheet: data
Donor no.	Media control	PG digest	PG	CwhA	MDP	MDP + conidia	conidia
1	10	663.66	21.97	106.62	49.72	67.46	64.08
2	4.65	344.51	98.45	52.39	69.86	0	133.94
3	5	1234.08	65.07	3	64.23	143.8	31.27
4	576	735	437.5	1	1	48	1
5	590	1681.5	9	1	1	2582	1
6	1	1522	1	1	1	436	1
