# Supplementary material for: Identification of a fungal antibacterial endopeptidase that cleaves peptidoglycan
Source: EMBO Rep. 2025 Jul 4;26(15):3889–916. doi: 10.1038/s44319-025-00508-3 (PMC12332128; doi:10.1038/s44319-025-00508-3)
Supplement: Supplementary file 11 — Source data Fig. 8 [file 44319_2025_508_MOESM11_ESM.zip › EMBOR-2024-60365V3__SourceDataForFigure 8/EMBOR-2024-60365V2__SourceDataForFigure8B.xls]

## Sheet: data description
Figure 8B data description
Aspergillus-MDP- induced IL-1β levels [pg/ml] in culture supernatants of PMBCs (5x 105) of healthy volunteers (n=6).

## Sheet: data
Donor No.	Media control	PG digest	PG	CwhA	MDP	MDP + conidia	conidia
1	2	5714.85	2	302.66	33	64.87	283.71
2	42.99	10067.2	66.38	550.04	18.3	300.59	265.15
3	54.24	8631	30	1	1	141.92	57.55
4	1	4536.99	1	1	1	2067.95	1
5	1	10756.2	1014.03	348.74	449.86	12825.2	1
6	1	2859.18	51.37	1	1	989.04	1
