# Supplementary material for: Identification of a fungal antibacterial endopeptidase that cleaves peptidoglycan
Source: EMBO Rep. 2025 Jul 4;26(15):3889–916. doi: 10.1038/s44319-025-00508-3 (PMC12332128; doi:10.1038/s44319-025-00508-3)
Supplement: Supplementary file 12 — Source Data for Expanded View and Appendix [file 44319_2025_508_MOESM12_ESM.zip]

Archive with 13 entries (8 files):
- Source Data for Expanded View and Appendix/
- Source Data for Expanded View and Appendix/Source Data for Figure EV1/
- Source Data for Expanded View and Appendix/Source Data for Figure EV1/Figure EV1A_data.xlsx
- Source Data for Expanded View and Appendix/Source Data for Figure EV1/Figure EV1B_data.xlsx
- Source Data for Expanded View and Appendix/Source Data for Figure EV2/
- Source Data for Expanded View and Appendix/Source Data for Figure EV2/Figure EV2A_data.xlsx
- Source Data for Expanded View and Appendix/Source Data for Figure EV2/Figure EV2B_data.xlsx
- Source Data for Expanded View and Appendix/Source Data for Figure EV2/Figure EV2C_data.xlsx
- Source Data for Expanded View and Appendix/Source Data for Figure EV3/
- Source Data for Expanded View and Appendix/Source Data for Figure EV3/Figure EV3A_data.xlsx
- Source Data for Expanded View and Appendix/Source Data for Figure EV3/Figure EV3B_data.xlsx
- Source Data for Expanded View and Appendix/Source Data for Figure EV5/
- Source Data for Expanded View and Appendix/Source Data for Figure EV5/Figure EV5A_data.xlsx
