# Supplementary material for: Identification of a fungal antibacterial endopeptidase that cleaves peptidoglycan
Source: EMBO Rep. 2025 Jul 4;26(15):3889–916. doi: 10.1038/s44319-025-00508-3 (PMC12332128; doi:10.1038/s44319-025-00508-3)
Supplement: Supplementary file 12 — Source Data for Expanded View and Appendix [file 44319_2025_508_MOESM12_ESM.zip › Source Data for Expanded View and Appendix/Source Data for Figure EV1/Figure EV1A_data.xlsx]

## Sheet: data description
Figure EV1A data description
Bacterial growth in LB media supplemented with CwhA. The optical density at 600 nm was measured every 30 min in a plate reader after addition of PBS or different concentrations of recombinant CwhA (25 - 200 µg/ml). One representative experiment is shown.

## Sheet:  S. aureus
	recombinant CwhA
Time point [h]	200 ug/ml	100 ug/ml	50 ug/ml	25 ug/ml	PBS
0	0.104	0.103	0.11	0.103	0.107
0.5	0.107	0.108	0.112	0.105	0.108
1	0.114	0.115	0.117	0.112	0.115
1.5	0.128	0.127	0.128	0.125	0.128
2	0.152	0.149	0.148	0.146	0.148
2.5	0.181	0.176	0.181	0.177	0.177
3	0.217	0.208	0.213	0.21	0.212
3.5	0.263	0.249	0.254	0.252	0.255
4	0.315	0.295	0.301	0.3	0.306
4.5	0.36	0.337	0.34	0.333	0.34
5	0.404	0.364	0.369	0.356	0.368
5.5	0.422	0.385	0.395	0.38	0.388
6	0.425	0.393	0.415	0.391	0.394
6.5	0.422	0.399	0.423	0.393	0.396
7	0.422	0.406	0.434	0.398	0.4
7.5	0.412	0.421	0.442	0.405	0.402
8	0.4	0.427	0.452	0.409	0.403
8.5	0.393	0.429	0.46	0.412	0.404
9	0.386	0.437	0.466	0.418	0.403
9.5	0.384	0.432	0.47	0.422	0.398
10	0.384	0.434	0.472	0.42	0.395
10.5	0.386	0.432	0.473	0.422	0.39
11	0.387	0.43	0.473	0.424	0.377
11.5	0.39	0.429	0.472	0.423	0.371
12	0.394	0.427	0.469	0.422	0.364
12.5	0.4	0.427	0.468	0.419	0.359
13	0.404	0.426	0.463	0.416	0.354
13.5	0.404	0.426	0.456	0.415	0.35
14	0.406	0.421	0.452	0.412	0.35
14.5	0.408	0.421	0.448	0.412	0.347
15	0.406	0.421	0.443	0.41	0.352
15.5	0.401	0.423	0.44	0.41	0.358
16	0.398	0.422	0.438	0.408	0.372
16.5	0.393	0.418	0.435	0.408	0.387
17	0.386	0.417	0.433	0.405	0.392
17.5	0.388	0.416	0.432	0.406	0.406
18	0.384	0.417	0.433	0.407	0.423
18.5	0.386	0.414	0.432	0.406	0.435
19	0.382	0.406	0.429	0.407	0.443
19.5	0.386	0.404	0.43	0.407	0.45
20	0.386	0.402	0.431	0.408	0.455
20.5	0.383	0.392	0.428	0.406	0.457
21	0.385	0.394	0.429	0.404	0.46
21.5	0.385	0.401	0.425	0.405	0.463
22	0.382	0.397	0.425	0.403	0.466
22.5	0.378	0.395	0.423	0.403	0.47
23	0.38	0.397	0.426	0.407	0.474
23.5	0.383	0.393	0.421	0.403	0.477

## Sheet:  S. pneumoniae
	recombinant CwhA
Time point [h]	200 ug/ml	100 ug/ml	50 ug/ml	25 ug/ml	PBS
0	0.106	0.109	0.103	0.103	0.103
0.5	0.108	0.11	0.105	0.107	0.109
1	0.113	0.117	0.111	0.113	0.115
1.5	0.124	0.127	0.121	0.123	0.124
2	0.14	0.144	0.137	0.139	0.138
2.5	0.166	0.171	0.166	0.167	0.164
3	0.2	0.206	0.202	0.206	0.203
3.5	0.225	0.232	0.225	0.227	0.233
4	0.244	0.255	0.243	0.247	0.259
4.5	0.257	0.273	0.261	0.266	0.28
5	0.267	0.286	0.276	0.28	0.297
5.5	0.276	0.295	0.291	0.295	0.311
6	0.285	0.3	0.3	0.305	0.323
6.5	0.294	0.296	0.296	0.302	0.333
7	0.305	0.291	0.29	0.297	0.341
7.5	0.315	0.293	0.3	0.317	0.335
8	0.325	0.308	0.321	0.342	0.335
8.5	0.342	0.319	0.338	0.36	0.355
9	0.353	0.322	0.348	0.376	0.376
9.5	0.361	0.321	0.354	0.378	0.395
10	0.365	0.328	0.356	0.38	0.402
10.5	0.37	0.335	0.359	0.376	0.406
11	0.375	0.341	0.357	0.369	0.405
11.5	0.38	0.346	0.355	0.358	0.402
12	0.383	0.351	0.358	0.346	0.395
12.5	0.387	0.355	0.362	0.338	0.386
13	0.389	0.359	0.365	0.335	0.375
13.5	0.392	0.362	0.367	0.336	0.357
14	0.394	0.365	0.369	0.334	0.347
14.5	0.394	0.367	0.372	0.334	0.337
15	0.396	0.369	0.371	0.332	0.329
15.5	0.397	0.371	0.373	0.331	0.321
16	0.396	0.37	0.375	0.332	0.313
16.5	0.397	0.371	0.375	0.332	0.307
17	0.397	0.372	0.375	0.331	0.302
17.5	0.398	0.372	0.374	0.331	0.295
18	0.397	0.372	0.376	0.333	0.29
18.5	0.397	0.372	0.377	0.332	0.287
19	0.399	0.372	0.377	0.333	0.28
19.5	0.4	0.373	0.377	0.331	0.275
20	0.4	0.374	0.377	0.334	0.273
20.5	0.401	0.374	0.377	0.333	0.27
21	0.403	0.375	0.379	0.333	0.269
21.5	0.403	0.376	0.379	0.333	0.268
22	0.403	0.377	0.38	0.334	0.268
22.5	0.404	0.377	0.38	0.333	0.267
23	0.404	0.378	0.381	0.334	0.266
23.5	0.405	0.378	0.382	0.334	0.264

## Sheet: B. subtilis
	recombinant CwhA
Time point [h]	200 ug/ml	100 ug/ml	50 ug/ml	25 ug/ml	PBS
0	0.117	0.111	0.119	0.118	0.116
0.5	0.117	0.112	0.119	0.119	0.126
1	0.131	0.126	0.124	0.128	0.134
1.5	0.145	0.134	0.133	0.136	0.142
2	0.161	0.146	0.144	0.142	0.15
2.5	0.177	0.16	0.156	0.153	0.158
3	0.196	0.178	0.167	0.161	0.166
3.5	0.213	0.197	0.186	0.177	0.18
4	0.231	0.213	0.204	0.195	0.197
4.5	0.248	0.233	0.222	0.214	0.209
5	0.261	0.245	0.226	0.221	0.22
5.5	0.272	0.256	0.24	0.232	0.236
6	0.284	0.268	0.254	0.246	0.246
6.5	0.295	0.281	0.267	0.259	0.258
7	0.305	0.292	0.28	0.274	0.272
7.5	0.315	0.302	0.292	0.286	0.28
8	0.322	0.312	0.302	0.298	0.29
8.5	0.329	0.319	0.311	0.308	0.291
9	0.335	0.326	0.319	0.317	0.294
9.5	0.341	0.333	0.325	0.324	0.296
10	0.345	0.338	0.332	0.331	0.298
10.5	0.35	0.343	0.338	0.337	0.299
11	0.354	0.348	0.343	0.341	0.301
11.5	0.358	0.352	0.347	0.347	0.303
12	0.358	0.356	0.352	0.35	0.305
12.5	0.357	0.359	0.355	0.355	0.308
13	0.357	0.358	0.356	0.358	0.311
13.5	0.356	0.358	0.356	0.359	0.312
14	0.356	0.359	0.357	0.36	0.314
14.5	0.356	0.36	0.358	0.36	0.317
15	0.356	0.362	0.36	0.361	0.318
15.5	0.355	0.365	0.363	0.363	0.324
16	0.356	0.363	0.369	0.366	0.328
16.5	0.368	0.367	0.376	0.371	0.33
17	0.367	0.366	0.382	0.378	0.334
17.5	0.363	0.363	0.381	0.383	0.331
18	0.36	0.364	0.376	0.382	0.324
18.5	0.356	0.359	0.371	0.377	0.319
19	0.351	0.355	0.367	0.372	0.313
19.5	0.347	0.349	0.359	0.367	0.307
20	0.343	0.344	0.355	0.362	0.307
20.5	0.338	0.338	0.353	0.355	0.302
21	0.334	0.334	0.347	0.352	0.296
21.5	0.33	0.328	0.343	0.347	0.292
22	0.326	0.323	0.338	0.342	0.287
22.5	0.322	0.318	0.333	0.338	0.281
23	0.318	0.314	0.328	0.332	0.277
23.5	0.314	0.309	0.324	0.329	0.274
