# Supplementary material for: Identification of a fungal antibacterial endopeptidase that cleaves peptidoglycan
Source: EMBO Rep. 2025 Jul 4;26(15):3889–916. doi: 10.1038/s44319-025-00508-3 (PMC12332128; doi:10.1038/s44319-025-00508-3)
Supplement: Supplementary file 12 — Source Data for Expanded View and Appendix [file 44319_2025_508_MOESM12_ESM.zip › Source Data for Expanded View and Appendix/Source Data for Figure EV1/Figure EV1B_data.xlsx]

## Sheet: data description
Figure EV1B data description
The optical density (600 nm) after addition of recombinant CwhA (16 - 200μg/ml) to bacterial suspensions in 50 mM Tris buffer (pH 8) was measured overtime.

## Sheet: data
	recombinant CwhA
Time point [min]	200 ug/ml	100 ug/ml	50 ug/ml	25 ug/ml	16 ug/ml	PBS
0	100	100	100	100	100	100
10	93	94	94	97	97	100
20	88	91	91	95	93	99
30	82	86	88	91	91	98
40	76	82	84	88	87	97
50	71	77	80	85	85	95
60	65	72	76	82	83	94
70	60	67	72	79	81	93
80	56	62	68	77	79	92
90	53	56	64	73	78	91
100	51	52	60	70	76	91
110	49	49	56	67	73	90
120	48	46	52	63	71	89
