# Supplementary material for: Identification of a fungal antibacterial endopeptidase that cleaves peptidoglycan
Source: EMBO Rep. 2025 Jul 4;26(15):3889–916. doi: 10.1038/s44319-025-00508-3 (PMC12332128; doi:10.1038/s44319-025-00508-3)
Supplement: Supplementary file 12 — Source Data for Expanded View and Appendix [file 44319_2025_508_MOESM12_ESM.zip › Source Data for Expanded View and Appendix/Source Data for Figure EV2/Figure EV2A_data.xlsx]

## Sheet: data description
Figure EV2A data description
The optical density (OD) at 600 nm after addition of PBS or BSA (200 mg/ml) to bacterial suspensions in 50 mM Tris buffer (pH 8) was measured at the indicated time points; three independent experiments.

## Sheet: data S. aureus Newman
time [min]	S. aureus Newman PBS			S. aureus Newman BSA
0	100	100	100	100	100	100
10	99.2573	99	100	99.49	99.65	100.72
20	97.0482	97	100	98.91	99.08	100.57
30	96.3816	96	100	98.47	98.55	100.16
40	96.0579	96	99	97.95	98.04	99.13
50	95.7341	96	98	97.35	97.26	98.62
60	95.1057	95	97	96.75	96.58	98.01
70	95.6389	96	96	96.11	95.82	97.37
80	95.0486	95	95	95.47	94.97	96.73
90	94.4201	94	94	94.84	94.24	95.89
100	95.22	95	93	94.12	93.45	95.26
110	93.8488	94	92	93.57	92.73	94.56
120	93.7536	94	91	93	92.18	93.92

## Sheet: data S. aureus 124
time [min]	S. aureus 124 722 PBS			S. aureus 124 722 BSA
0	100	100	100	100	100	100
10	99	99	100	99.49	99.65	100.72
20	99	99	102	98.91	99.08	100.57
30	98	98	103	98.47	98.55	100.16
40	97	97	102	97.95	98.04	99.13
50	96	96	101	97.35	97.26	98.62
60	96	96	100	96.75	96.58	98.01
70	96	96	99	96.11	95.82	97.37
80	95	95	97	95.47	94.97	96.73
90	95	95	96	94.84	94.24	95.89
100	94	94	94	94.12	93.45	95.26
110	93	93	93	93.57	92.73	94.56
120	92	92	92	93	92.18	93.92

## Sheet: data S. aureus 295 181
time [min]	S. aureus 124 722 PBS			S. aureus 124 722 BSA
0	100	100	100	100	100	100
10	101	101	100	99.49	99.65	100.72
20	102	102	100	98.91	99.08	100.57
30	101	101	100	98.47	98.55	100.16
40	100	100	100	97.95	98.04	99.13
50	99	99	99	97.35	97.26	98.62
60	98	98	98	96.75	96.58	98.01
70	97	97	96	96.11	95.82	97.37
80	97	97	94	95.47	94.97	96.73
90	96	96	93	94.84	94.24	95.89
100	95	95	92	94.12	93.45	95.26
110	94	94	90	93.57	92.73	94.56
120	95	95	89	93	92.18	93.92
