# Supplementary material for: Identification of a fungal antibacterial endopeptidase that cleaves peptidoglycan
Source: EMBO Rep. 2025 Jul 4;26(15):3889–916. doi: 10.1038/s44319-025-00508-3 (PMC12332128; doi:10.1038/s44319-025-00508-3)
Supplement: Supplementary file 12 — Source Data for Expanded View and Appendix [file 44319_2025_508_MOESM12_ESM.zip › Source Data for Expanded View and Appendix/Source Data for Figure EV2/Figure EV2B_data.xlsx]

## Sheet: data description
Figure EV2B data description
OD of different bacterial species after addition of either PBS or CwhA

## Sheet: data B. subtilis
time [min]	200 ug/ml			PBS
0	100	100	100	100	100	100
30	106	103	101	98	102	106
60	103	105	100	99	102	105
90	91	104	99	98	99	101
120	85	101	97	94	97	97

## Sheet: data S. pneumoniae
time [min]	200 ug/ml	200 ug/ml	200 ug/ml	PBS	PBS
0	100	100	100	100	100
30	95	94	104	102	99
60	92	90	102	100	99
90	88	88	99	99	98
120	85	86	98	99	98

## Sheet: data E. faecalis
time [min]	200 ug/ml			PBS
0	100	100	100	100	100	100
30	97	99	105	104	115	105
60	92	91	105	102	114	105
90	86	83	104	99	111	103
120	82	76	103	98	108	102

## Sheet: data Ps. aeuginosa
time [min]	200 ug/ml			PBS
0	100	100	100	100	100	100
30	104	98	105	74	77	105
60	89	90	105	70	74	105
90	90	88	104	69	76	103
120	90	86	103	68	78	102

## Sheet: data K. pneumoniae
time [min]	200 ug/ml			PBS
0	100	100	100	100	100	100
30	98	98	105	103	106	105
60	98	100	105	106	105	105
90	98	102	104	104	103	103
120	99	102	103	100	100	102
