# Supplementary material for: Identification of a fungal antibacterial endopeptidase that cleaves peptidoglycan
Source: EMBO Rep. 2025 Jul 4;26(15):3889–916. doi: 10.1038/s44319-025-00508-3 (PMC12332128; doi:10.1038/s44319-025-00508-3)
Supplement: Supplementary file 12 — Source Data for Expanded View and Appendix [file 44319_2025_508_MOESM12_ESM.zip › Source Data for Expanded View and Appendix/Source Data for Figure EV2/Figure EV2C_data.xlsx]

## Sheet: data description
Figure 2EVC data description
GFP-signal of a GFP-expressing S. aureus strain after treatment with CwhA. Bovine serum albumin (BSA) and PBS were used as controls. One of two experiments, the data of the second experiment is presented in Figure 3D.

## Sheet: data
Time [min]	PBS	CwhA (200 µg/ml)	CwhA (16 µg/ml)	BSA (200 µg/ml)	BSA (16 µg/ml)
0	100	100	100	100	100
10	100.431	67.1851	70.3463	84.0031	85.3703
20	96.0859	52.6939	58.6669	84.9122	82.9801
30	93.0528	54.8191	54.0485	83.0507	82.9952
40	90.3691	49.0595	49.1319	79.5302	85.2107
50	87.7709	42.9742	47.1225	76.2485	87.9199
60	87.5441	41.2887	48.1366	75.0406	89.2444
70	88.663	39.8312	51.6499	74.8714	91.3967
80	88.3359	36.7343	52.6232	76.9486	91.8573
90	88.0497	34.6633	50.5855	78.7139	93.0012
100	86.7673	32.6032	47.8698	80.6318	95.0692
110	87.0609	30.4997	44.7772	83.7243	95.7194
120	87.4624	28.4966	42.5387	85.9541	96.2944
130	87.5887	27.1205	40.1526	88.5058	96.7068
140	86.325	25.2422	37.7414	91.605	98.3414
150	86.6186	23.6978	35.6127	93.9941	98.9133
160	86.18	22.433	34.0555	95.693	99.4672
170	85.9718	20.8479	32.2251	96.8145	101.159
180	85.8603	19.7541	30.7745	99.5919	101.848
190	86.1354	18.5327	29.503	100.544	102.119
200	86.2246	17.257	28.9096	103.365	102.688
210	87.6148	16.0003	27.3712	104.055	102.55
220	89.2614	14.6975	25.8171	106.975	102.992
230	90.8969	13.7367	24.2536	107.572	103.275
240	92.8075	13.0473	22.8501	109.507	103.952
250	91.4099	12.1678	22.0527	110.472	103.402
260	92.5956	11.2857	21.1171	111.59	104.305
270	94.3092	10.5067	20.8282	113.571	104.72
280	94.5991	9.71419	20.1689	118.579	104.103
290	92.1867	8.73165	18.9319	118.91	103.808
