# Supplementary material for: Identification of a fungal antibacterial endopeptidase that cleaves peptidoglycan
Source: EMBO Rep. 2025 Jul 4;26(15):3889–916. doi: 10.1038/s44319-025-00508-3 (PMC12332128; doi:10.1038/s44319-025-00508-3)
Supplement: Supplementary file 12 — Source Data for Expanded View and Appendix [file 44319_2025_508_MOESM12_ESM.zip › Source Data for Expanded View and Appendix/Source Data for Figure EV3/Figure EV3A_data.xlsx]

## Sheet: data description
Figure EV3A data description
A549 cells were seeded in 24 well microplates and infected with 9 x 105 A. fumigatus conidia. Plates were incubated at 37°C, 5 % CO2 and 21 % O2 for either 6 h, 24 h or 30 h. LDH released into the supernatant of infected cells was normalized to the Triton-lysed positive control. Three independent experiments.

## Sheet: data
incubation time [h]	A. fumigatus WT			A. fumigatus ΔcwhA
6	8.17	2.72	3.22	27.55	4.98	7.97
24	17.79	20.45	22.19	20.96	17.96	25.11
30	53.76	54.92	51.88	55.02	48.08	65.42
