# Supplementary material for: Identification of a fungal antibacterial endopeptidase that cleaves peptidoglycan
Source: EMBO Rep. 2025 Jul 4;26(15):3889–916. doi: 10.1038/s44319-025-00508-3 (PMC12332128; doi:10.1038/s44319-025-00508-3)
Supplement: Supplementary file 12 — Source Data for Expanded View and Appendix [file 44319_2025_508_MOESM12_ESM.zip › Source Data for Expanded View and Appendix/Source Data for Figure EV3/Figure EV3B_data.xlsx]

## Sheet: data description
Figure EV3B data description
Effect of spent media on cwhA expression. A. fumigatus was grown in spent media (sterile-filtered culture supernatant) of S. aureus Newman cultured alone or in co-culture with A. fumigatus for 4 h in DMEM.

## Sheet: data
coculture	S. aureus only
0.79	0.42
0.91	1.87
