# Supplementary material for: Identification of a fungal antibacterial endopeptidase that cleaves peptidoglycan
Source: EMBO Rep. 2025 Jul 4;26(15):3889–916. doi: 10.1038/s44319-025-00508-3 (PMC12332128; doi:10.1038/s44319-025-00508-3)
Supplement: Supplementary file 12 — Source Data for Expanded View and Appendix [file 44319_2025_508_MOESM12_ESM.zip › Source Data for Expanded View and Appendix/Source Data for Figure EV5/Figure EV5A_data.xlsx]

## Sheet: data description
Figure EV5A data description
Survival of Aspergillus fumigatus wild type (WT) and ΔcwhA in human macrophages. Differentiated adherent human monocyte-derived macrophages were infected with fungal conidia at an MOI of 1 for 12 h and 24 h and lysed to determine fungal growth on malt agar plates. Data from four independent donors.

## Sheet: data
	WT				ΔcwhA				ΔcwhB
12h	77000	46000	82000	63000	57000	89000	55000	79000	82000	76000	56000	69000
24h	50000	69000	35000	50000	12000	66000	56000	47000	84000	55000	50000	64000
